# Supplementary material for: Synthesis of some quinazolinones inspired from the natural alkaloid L-norephedrine as EGFR inhibitors and radiosensitizers
Source: J Enzyme Inhib Med Chem. 2020 Dec 28;36(1):218–38. doi: 10.1080/14756366.2020.1854243 (PMC7781899; doi:10.1080/14756366.2020.1854243)
Supplement: Supplemental Material [file IENZ_A_1854243_SM5256.zip]

Archive with 2 entries (2 files):
- Supplementary data 2.pdf
- Supplementary data1.pdf
